# Supplementary material for: Bioassay-Guided Alkaloids Isolation from Camellia sinensis and Colchicum luteum: In Silico and In Vitro Evaluations for Protease Inhibition
Source: Molecules. 2023 Mar 8;28(6):2459. doi: 10.3390/molecules28062459 (PMC10058905; doi:10.3390/molecules28062459)
Supplement: Supplementary file 1 [file molecules-28-02459-s001.zip]

Archive with 1 entries (1 files):
- molecules-2184427-supplementary.pdf
